# Supplementary material for: Biological Properties of Vitamins of the B-Complex, Part 1: Vitamins B1, B2, B3, and B5
Source: Nutrients. 2022 Jan 22;14(3):484. doi: 10.3390/nu14030484 (PMC8839250; doi:10.3390/nu14030484)
Supplement: Supplementary file 1 [file nutrients-14-00484-s001.zip]

Archive with 1 entries (1 files):
- nutrients-1550678-supplementary.pdf
